# Supplementary material for: SYK Is Associated With Malignant Phenotype and Immune Checkpoints in Diffuse Glioma
Source: Front Genet. 2022 Jul 15;13:899883. doi: 10.3389/fgene.2022.899883 (PMC9334658; doi:10.3389/fgene.2022.899883)
Supplement: Supplementary file 1 [file DataSheet1.zip]

Archive with 4 entries (3 files):
- supplementary file/FS1.tif
- supplementary file/FS2.tif
- supplementary file/图片1.png
- supplementary file/
